# Supplementary material for: Distinct Chemokine Receptor Expression Profiles in De Novo DLBCL, Transformed Follicular Lymphoma, Richter’s Trans-Formed DLBCL and Germinal Center B-Cells
Source: Int J Mol Sci. 2022 Jul 17;23(14):7874. doi: 10.3390/ijms23147874 (PMC9316992; doi:10.3390/ijms23147874)
Supplement: Supplementary file 1 [file ijms-23-07874-s001.zip]

Archive with 1 entries (1 files):
- ijms-1825923-supplementary.pdf
